# Supplementary material for: Endoscopic Retrograde Cholangiopancreatography Under General Anesthesia Compared to Conscious Sedation Study
Source: J Can Assoc Gastroenterol. 2023 Oct 3;7(2):154–9. doi: 10.1093/jcag/gwad037 (PMC10999759; doi:10.1093/jcag/gwad037)
Supplement: gwad037_suppl_Supplementary_Materials [file gwad037_suppl_supplementary_materials.zip]

Archive with 13 entries (13 files):
- IMJE disclosure Mathew Norman.docx
- gwad037_suppl_Supplementary_Checklist.docx
- ICMJE-coi-disclosure - A Bak.docx
- ICMJE-coi-disclosure - Brent Parker.docx
- ICMJE-coi-disclosure - Fahd Jowhari.docx
- ICMJE-coi-disclosure - Joel Perren.docx
- ICMJE-coi-disclosure - Morgan Grey.pdf
- ICMJE-coi-disclosure - Rafael Perini.docx
- ICMJE-coi-disclosure (Vu Chau Nguyen).docx
- ICMJE-coi-disclosure_A Ahmed.docx
- ICMJE-coi-disclosure_Grant_Greaves.docx
- ICMJE-coi-disclosure-Belinda Yee.docx
- ICMJE-coi-disclosure-K Harding.docx
